# Supplementary material for: Development of a Pathway for Multidisciplinary Neurodevelopmental Assessment and Diagnosis in Children and Young People
Source: Children (Basel). 2021 Nov 11;8(11):1033. doi: 10.3390/children8111033 (PMC8617836; doi:10.3390/children8111033)
Supplement: Supplementary file 1 [file children-08-01033-s001.zip]

Archive with 1 entries (1 files):
- children-1422056-supplementary.pdf
